# Supplementary material for: Evaluation of lipid quantification accuracy using HILIC and RPLC MS on the example of NIST® SRM® 1950 metabolites in human plasma
Source: Anal Bioanal Chem. 2020 Apr 2;412(15):3573–84. doi: 10.1007/s00216-020-02576-x (PMC7220885; doi:10.1007/s00216-020-02576-x)
Supplement: Supplementary file 2 — (XLSX 198 kb) [file 216_2020_2576_MOESM2_ESM.xlsx]

## Sheet: Sheet1
Evaluation of lipid quantification accuracy using HILIC and RP-LC on the example of NIST® SRM® 1950 Metabolites Human Plasma.
Mike Lange1,2 and Maria Fedorova1,2*
1Institute of Bioanalytical Chemistry, Faculty of Chemistry and Mineralogy, University of Leipzig, Germany; 2Center for Biotechnology and Biomedicine, University of Leipzig.
Table S1. Lipid concentrations (nmol/mL) determined by RPLC and HILIC MS workflows in NIST® SRM® 1950 human blood plasma. Values for five technical replicates, average as well as standard deviation and relative standard deviation are provided for each lipid. All given values were subjected to all correction factors described in the study.
Table S2. Differences (%) to uncorrected values after application of factors for all-ion abundance of deuterated standards, type I, type II isotopic correction and combination of all corrections for RPLC and HILIC MS quantification workflows. Negative values obtained after corrections are marked in red.
Table S3. Obtained concentrations of overlapping [M+H]+ and [M+Na]+ adducts in RPLC separations and comparison to obtained concentrations with HILIC MS. Values added are marked in orange.

## Sheet: Table S1
Table S1. Lipid concentrations (nmol/mL) and retention times (tR) determined by RPLC and HILIC MS workflows in NIST® SRM® 1950 human blood plasma. Values for five technical replicates, average as well as standard deviation and relative standard deviation are provided for each lipid. All given values were subjected to all correction factors described in the study. For comparison consensus location…
Lipid	RPLC Replicates [nmol/ml]						RP Average [nmol/ml]	STDEV	RSD [%]	tR (1) [min]	tR (2) [min]	tR (3) [min]	tR (4) [min]	HILIC Replicates [nmol/ml]						HILIC Average [nmol/ml]	STDEV	RSD [%]	tR (1) [min]		Consensus Location [nmol/ml]	Standard Uncertainty	Lipid
	Rep-1	Rep-2	Rep-3	Rep-4	Rep-5	TQC								Rep-1	Rep-2	Rep-3	Rep-4	Rep-5	TQC
PC (15:0_18:1) (d7)							21.33			17.46										21.33			6.95
PC 29:0														0.0367906	0.0215797		0.00773212	0.0188937	0.0298781	0.0229748	0.011062	48.1483	7.18		0.072	0.026	PC O-30:0/29:0
PC 30:0	2.08553	1.97869	2.02099	2.10814	1.92678	1.98479	2.01749	0.0687921	3.4098	16.75				2.87066	2.44297	2.26624	3.01754	2.4877	2.72482	2.63499	0.284429	10.7943	7.12		1.6	0.32	PC 30:0
PC 30:1	0.247358	0.251381	0.26223	0.238922	0.243717	0.243843	0.247909	0.00815248	3.2885	15.27				0.454772	0.418105	0.345322	0.513447	0.442603	0.519091	0.44889	0.0645661	14.3835	7.09		0.76	0.43	PC 30:1			reported with Coefficient of Dispersion > 40 % [2]
PC 31:0	0.408903	0.410662	0.316363	0.417146	0.345106	0.328632	0.371135	0.0460216	12.4002	17.13	17.48														1.5	0.41	PC O-32:0/31:0
PC 31:1	0.14796	0.136884	0.118949	0.171348	0.141679	0.139229	0.142675	0.0170846	11.9745	18.33				0.0433396	0.0962053	0.0668654	0.104962	0.131789	0.0827546	0.0876526	0.0307913	35.1288	7.07		1.6	0.24	PC O-32:1/P-32:0/31:1			RSD > 20 %
PC 32:0	12.5292	11.5408	11.548	11.6119	11.1161	11.665	11.6685	0.464742	3.98288	18.22				13.6129	12.5546	11.5163	12.4542	13.0959	12.1001	12.5557	0.735881	5.86095	7.06		7.2	1	PC 32:0			RSD < 20 %
PC 32:1	17.3473	15.92	16.2705	16.383	15.8097	16.1508	16.3136	0.549641	3.36922	16.83				19.2226	18.5019	16.3875	17.5187	18.3525	17.7188	17.9503	0.976445	5.4397	7.02		13	1.9	PC 32:1
PC 32:2	2.65239	2.52563	2.60216	2.63759	2.42923	2.56994	2.56949	0.0826728	3.21748	15.59				3.98407	3.73234	3.35174	3.5678	3.69846	3.60869	3.65719	0.208731	5.70741	7.02		2.6	0.37	PC P-33:1/32:2
PC 32:3	0.00283666	0.00603228	0.0102252	0.00547812	0.00579746	0.00293851	0.00555138	0.00269588	48.5624	14.63				0.894682	0.793089	0.696891	0.957594	0.813826	0.81367	0.828292	0.0895043	10.8059	7.1		0.42	0.14	PC 32:3
PC 33:0	0.470358	0.447698	0.430566	0.478693	0.477162	0.522311	0.471131	0.0313309	6.65015	18.59	18.93			0.419423	0.439041	0.363873	0.473206	0.416461	0.40343	0.419239	0.0364076	8.68421	7.02		0.76	0.17	PC O-34:0/33:0
PC 33:1	2.39361	2.06233	2.10296	2.13279	2.0523	2.10428	2.14138	0.127066	5.93383	17.54	18.39			2.3053	2.09087	2.20594	2.16198	2.16965	2.15928	2.18217	0.0709218	3.25006	7		4.9	0.86	PC O-34:1/P-34:0/33:1
PC 33:2	2.996	2.71359	2.71022	2.93645	2.80439	2.84953	2.83503	0.116339	4.10363	16.42	18.66			2.11211	2.05553	1.92063	1.9995	1.88438	1.9712	1.99056	0.0843941	4.23972	7		5.2	1.3	PC O-34:2/P-34:1/33:2
PC 33:3	0.349155	0.274129	0.286763	0.317981	0.327695	0.301812	0.309589	0.0275779	8.90789	17.29	17.52			0.121948	0.120104	0.128976	0.195478	0.176963	0.123503	0.144495	0.0329794	22.8238	7.06		4.7	0.88	PC O-34:3/P-34:2/33:3
PC 34:0	2.06238	1.92656	1.97596	1.92788	1.96653	2.00992	1.97821	0.0518326	2.62018	19.62					0.00990336	0.0162705	0.0203659	0.00827534	0.0123166	0.0134263	0.00490974	36.568	7.51		2.1	0.37	PC 34:0
PC 34:1	204.369	189.593	188.818	189.022	184.285	190.957	191.174	6.84526	3.58064	18.23				161.812	165.202	157.42	159.541	153.743	166.537	160.71	4.8182	2.99808	6.93		120	21	PC 34:1
PC 34:2	460.624	429.724	432.813	437.267	420.196	430.735	435.226	13.6484	3.13594	17.09				421.151	395.778	409.288	394.667	388.048	413.878	403.802	12.8734	3.18804	6.94		240	47	PC P-35:1/34:2
PC 34:3	14.3984	13.4859	13.7839	13.5915	12.8756	13.8712	13.6678	0.501026	3.66575	15.68	16.14	16.42	18.21	18.6266	17.6178	17.4739	17.3754	17.1041	18.179	17.7295	0.565896	3.19184	6.94		12	1.7	PC P-35:2/34:3
PC 34:4	0.838811	0.803335	0.766185	0.770562	0.799963	0.774884	0.79229	0.0275742	3.48031	15.38				7.43307	6.36458	6.10738	5.99085	6.67079	6.71943	6.54768	0.522691	7.98283	7.02		1	0.25	PC O-35:4/34:4
PC 34:5	0.0107143	0.0154694	0.00380838			0.0033302	0.00833058	0.00583379	70.0287	14.43				1.21265	1.07984	1.0085	1.0443	1.11659	1.10022	1.09368	0.0701521	6.41429	7.02		0.034	0.0045	PC 34:5
PC 35:1	2.8072	2.59311	2.70172	2.60167	2.54095	2.6981	2.65712	0.0968077	3.64333	18.64	18.96			2.23857	2.31233	1.83553	1.94395	2.06727	2.29102	2.11478	0.197399	9.33425	6.9		3.5	0.99	PC O-36:1/P-36:0/35:1
PC 35:2	7.39137	6.70642	7.17417	6.91132	6.69955	6.971	6.97564	0.270225	3.87384	17.58	17.89			6.87114	7.75442	6.43137	6.3565	6.68918	7.87761	6.9967	0.661804	9.4588	6.91		7.4	1.7	PC O-36:2/P-36:1/35:2
PC 35:3	1.07549	1.01058	1.03603	1.00148	0.929399	0.992384	1.00756	0.0486021	4.82374	16.45	16.82	17.26		4.12346	3.61909	3.36304	3.48396	3.41391	4.11898	3.68707	0.347121	9.41454	6.93		3.7	0.82	PC O-36:3/P-36:2/35:3
PC 35:4	2.02477	1.74581	1.76019	1.80033	1.80581	1.76355	1.81674	0.104616	5.75843	16.15	17.51	18.45		2.19545	1.91111	1.70151	1.75209	2.14056	2.03855	1.95654	0.20326	10.3887	7.02		12	1.4	PC O-36:4/P-36:3/35:4
PC 35:5	0.0872174	0.0524722	0.0469146	0.0270937	0.0648411	0.0374816	0.0526701	0.0212587	40.362	16.47				0.732687	0.581312	0.567751	0.644943	0.523667	0.563548	0.602318	0.0750177	12.4548	7.01		6.9	1.6	PC O-36:5/P-36:4/35:5
PC 35:6	0.437673	0.361038	0.390092	0.395762	0.381916	0.372564	0.389841	0.0265101	6.80024	15.95	16.69				0.00792794				0.000240914	0.00408443	0.00543555	133.08	7		0.3	0.094	PC P-36:5/35:6
PC 36:0	0.0902558	0.0827555	0.0621613	0.077903	0.0653256	0.052764	0.0718609	0.0141071	19.6311	20.97															1.2	0.39	PC P-38:6/36:0
PC 36:1	31.7783	29.5791	30.6231	30.3302	29.1364	30.1826	30.2716	0.913584	3.01796	19.63				19.0115	16.0225	14.6082	14.7509	16.9764	20.7816	17.0252	2.4527	14.4063	6.89		26	4.6	PC 36:1
PC 36:2	239.723	220.915	225.456	224.872	216.405	227.133	225.751	7.85778	3.48073	18.22	18.56			234.966	215.127	184.013	196.921	207.935	242.665	213.605	22.3126	10.4458	6.88		140	25	PC 36:2
PC 36:3	134.523	123.643	127.723	128.981	122.875	126.831	127.429	4.20098	3.29671	17.11	17.48			143.663	118.186	104.682	111.597	124.441	140.851	123.903	15.6942	12.6665	6.87		100	14	PC 36:3
PC 36:4	21.1359	19.6947	18.7575	18.8303	18.6217	18.2903	19.2217	1.04728	5.44841	16.01	16.75	16.86		240.163	225.233	221.312	198.376	229.199	255.951	228.372	19.2862	8.44505	6.77		150	28	PC 36:4
PC 36:5	1.9855	1.92605	1.91652	1.89043	1.81236	1.80923	1.89001	0.0688088	3.64065	14.99	15.45			131.822	117.323	131.531	116.11	115.834	126.549	123.195	7.66842	6.22463	6.94		11	1.8	PC 36:5
PC 36:6														3.74158	3.64326	4.14113	3.62641	3.34445	4.25536	3.79203	0.343212	9.05088	6.94		0.28	0.088	PC 36:6
PC 37:2	0.798305	0.659861	0.677118	0.735567	0.675799	0.760954	0.717934	0.0555608	7.73899	18.96	19.26			0.790939	0.528724	0.57532	0.469651	0.686913	0.72217	0.628953	0.123764	19.6778	6.86		0.98	0.32	PC O-38:2/37:2
PC 37:3	0.486623	0.398596	0.416211	0.395309	0.430727	0.36252	0.414998	0.0419278	10.1031	17.98	19.54			1.83212	1.62801	1.16913	1.3113	1.6136	1.74463	1.5498	0.256765	16.5676	6.86		1.5	0.51	PC O-38:3/P-38:2/37:3
PC 37:4	2.00545	1.78617	1.95045	1.96969	1.85533	1.92118	1.91471	0.0807764	4.21873	17.63	18.93			5.15765	4.65751	4.56339	4.04202	4.71109	5.52614	4.7763	0.511969	10.7189	6.87		7.4	2	PC O-38:4/P-38:3/37:4
PC 37:5	0.317854	0.255863	0.224816	0.241567	0.224179	0.227929	0.248701	0.0360211	14.4837	16.26	16.46			6.14765	6.76177	5.79905	5.4317	5.98697	7.37675	6.25065	0.704855	11.2765	6.91		11	1.6	PC O-38:5/P-38:4/37:5
PC 37:6	0.225793	0.163902	0.124186	0.183285	0.175711	0.193095	0.177662	0.0335835	18.903	15.77	16.85			0.801042	1.01887	0.928484	0.803195	0.84981	1.20397	0.934228	0.156199	16.7196	6.89		3.6	1	PC O-38:6/P-38:5/37:6
PC 38:1	0.280888	0.267898	0.20148	0.290117	0.258122	0.262604	0.260185	0.031114	11.9584	20.8	20.98			0.0761146	0.0527878	0.0209938	0.0168414	0.124641	0.0722391	0.060603	0.0400549	66.0939	6.88		0.37	0.17	PC 38:1
PC 38:2	3.31609	2.8635	2.80388	2.86551	2.7872	2.89995	2.92269	0.197243	6.7487	19.79				1.60295	1.50822	1.52225	1.43864	1.47073	1.84568	1.56475	0.148407	9.4844	6.86		2.3	0.2	PC 38:2
PC 38:3	30.9659	28.6551	29.6159	29.041	28.5474	29.5893	29.4024	0.888268	3.02107	18.91				30.3497	27.341	24.6504	22.8063	29.5318	31.4264	27.6843	3.39521	12.2641	6.79		26	5.2	PC 38:3
PC 38:4	106.845	99.375	99.5314	101.518	96.2332	100.412	100.652	3.50904	3.4863	17.9	18.33			134.806	109.33	95.251	100.089	117.021	115.622	112.02	14.0568	12.5485	6.71		84	14	PC 38:4
PC 38:5	48.7475	45.3009	45.7023	45.8331	43.9161	45.4222	45.8203	1.58978	3.46958	16.93	17.44			127.796	105.908	94.76	101.996	112.846	119.367	110.446	12.0368	10.8984	6.87		42	7.9	PC 38:5
PC 38:6	49.4508	45.1348	45.6856	47.9427	44.1554	45.0116	46.2302	2.02933	4.38963	15.74	16.51			100.354	77.8981	71.5112	79.3031	85.2341	89.5409	83.9736	10.1483	12.0852	6.87		41	4.4	PC 38:6
PC 38:7	0.367808	0.336808	0.307	0.299179	0.3493	0.336722	0.332803	0.0257884	7.74885	15.06				65.319	60.4225	61.6952	54.7308	63.5586	69.895	62.6035	5.07964	8.11398	6.77		0.79	0.35	PC 38:7
PC 39:4														0.316609	0.257475	0.121968	0.313709	0.314721	0.286116	0.268433	0.0753633	28.0753	6.66		0.95	0.38	PC O-40:4/P-40:3/39:4
PC 39:5	0.153856	0.147743	0.126817	0.127634	0.114711	0.111887	0.130441	0.0170899	13.1016	17.67				0.645857	0.545412	0.550127	0.542598	0.503323	0.648472	0.572631	0.0601113	10.4974	6.71		1.7	0.45	PC O-40:5/P-40:4/39:5
PC 39:6	0.00402658	0.00415774	0.0075394	0.00287719	0.00545914		0.00481201	0.00177806	36.9504	17.7				2.29793	1.71827	1.28252	1.61556	1.83651	1.95737	1.78469	0.340914	19.1021	6.7		1.8	0.74	PC O-40:6/P-40:5/39:6
PC 39:7	0.343002	0.220198	0.241153	0.203521	0.0991108	0.127511	0.205749	0.0869465	42.2585	17.62				3.37883	3.03032	2.71436	3.07444	3.08619	3.4377	3.12031	0.262195	8.40287	6.76		1.1	0.23	PC O-40:7/P-40:6/39:7
PC 40:2														3.9904	3.05222	2.50476	2.68044	3.34567	3.16702	3.12342	0.526684	16.8624	7		0.23	0.1	PC 40:2
PC 40:3	0.0394588	0.0371679	0.0389414	0.0326955	0.0399314	0.0302779	0.0364122	0.00400195	10.9907	20.12				0.0101641	0.0114813	0.0312833		0.030259	0.0139976	0.0194371	0.0104441	53.733	6.83		0.27	0.14	PC 40:3
PC 40:4														3.97914	3.03283	2.50476	2.63811	3.325	3.15586	3.10595	0.528884	17.0281	6.71		2.9	0.37	PC 40:4
PC 40:5	8.74694	7.99253	8.1525	8.19127	7.87457	8.1873	8.19085	0.30003	3.66299	17.85	18.37	18.86		10.2558	8.28871	7.75475	8.55435	8.75392	9.29253	8.81668	0.869113	9.8576	6.71		6.7	1.1	PC 40:5
PC 40:6	14.923	13.5345	13.9784	14.1694	13.5685	14.1309	14.0508	0.507091	3.60899	16.94	17.56	18.1		29.4277	24.4089	23.9179	23.6978	26.3271	27.3295	25.8515	2.26529	8.76271	6.79		14	2.6	PC 40:6
PC 40:7	3.69254	3.5181	3.39044	3.61835	3.31418	3.40375	3.48956	0.145977	4.18326	16.11	16.52	16.8		52.9019	44.0852	37.8714	39.3371	45.4475	44.1899	43.9722	5.30433	12.0629	6.7		3.5	0.76	PC 40:7
PC 40:8	0.588976	0.534422	0.572384	0.52742	0.530964	0.482153	0.539387	0.0375831	6.96776	15.45				22.9556	19.2095	16.3955	17.1581	19.8232	19.3974	19.1566	2.30458	12.0302	6.71		0.73	0.2	PC 40:8
PC 42:6	0.0152014	0.016281	0.0166177	0.0110984	0.0112492	0.018567	0.0148358	0.00303814	20.4785	18.78				0.105434	0.0782573	0.112548	0.0960283	0.0702226	0.0785926	0.0901805	0.016982	18.8311	6.62		0.079	0.041	PC 42:6
PC O-30:0	0.0475285	0.0171963	0.0512171	0.0580213	0.055484	0.0284689	0.042986	0.0164104	38.176	17.8				0.0793584	0.0444617	0.0353924	0.0477594	0.0798449	0.101526	0.0647239	0.0259073	40.0274	7.21		0.072	0.026	PC O-30:0/29:0
PC O-30:1	0.0293111	0.0185227	0.00517727	0.0157399	0.0241129	0.0176357	0.0184166	0.00817563	44.3927	17.36					0.0211817	0.0510467	0.0614703	0.0496686	0.0343324	0.0435399	0.015812	36.3162	7.01		0.047	0.0096	PC O-30:1/P-30:0
PC O-32:0	1.77769	1.66914	1.65922	1.70127	1.6217	1.68587	1.68581	0.0524887	3.11355	19.3				2.07302	1.6821	1.50472	2.11428	1.75285	1.88864	1.83594	0.23526	12.8142	7.13		1.5	0.41	PC O-32:0/31:0
PC O-32:1	1.91054	1.75551	1.74136	1.84423	1.72017	1.71574	1.78126	0.0786874	4.41751	17.92	18.96			1.73325	1.94226	1.6968	1.82286	1.71135	1.98861	1.81586	0.124733	6.86908	6.93		1.6	0.24	PC O-32:1/P-32:0/31:1
PC O-32:2	0.231823	0.194788	0.182955	0.22465	0.204431	0.183942	0.203765	0.0206418	10.1302	17.49				0.331601	0.296865	0.122921	0.154943	0.228946	0.333241	0.244753	0.0908262	37.1093	6.89		0.34	0.093	PC O-32:2/P-32:1/31:2
PC O-34:0	0.174478	0.168162	0.110037	0.191134	0.149455	0.116736	0.151667	0.0325828	21.4831	20.57				0.0767254	0.0713034	0.0395798	0.029186	0.0625856	0.0525724	0.0553254	0.0184648	33.3749	7.12		0.76	0.17	PC O-34:0/33:0
PC O-34:1	3.72869	3.49528	3.61051	3.64186	3.46075	3.71857	3.60928	0.111645	3.09328	19.18				3.67874	3.50461	3.0841	3.4539	3.60713	3.48152	3.46833	0.206334	5.94908	7.02		4.9	0.86	PC O-34:1/P-34:0/33:1
PC O-34:2	6.64009	6.11074	6.09764	6.23453	5.97569	6.18305	6.20696	0.229619	3.69937	18.14	18.92			6.7854	6.03417	5.40008	5.78573	6.2619	6.03614	6.05057	0.464411	7.6755	7.02		5.2	1.3	PC O-34:2/P-34:1/33:2
PC O-34:3	6.60253	6.17314	6.16291	6.32116	6.09847	6.19131	6.25826	0.183756	2.93622	17.86				9.26728	6.69987	5.92206	6.23885	7.82838	8.11934	7.34596	1.28007	17.4255	6.84		4.7	0.88	PC O-34:3/P-34:2/33:3
PC O-34:4	0.0265483	0.0190284	0.0186706	0.0319516	0.0203724	0.0174909	0.0223437	0.00569051	25.4681	16.3				0.416796	0.464556	0.394354	0.51339	0.530099	0.467834	0.464505	0.0527271	11.3513	6.92		0.12	0.079	PC O-34:4/P-34:3
PC O-35:4														0.0474023	0.076086	0.0140361	0.0337864		0.0565934	0.0455808	0.0233952	51.3268	6.88		1	0.25	PC O-35:4/34:4
PC O-36:1	0.318135	0.280572	0.291401	0.285705	0.278925	0.256671	0.285235	0.0199904	7.00839	20.56				0.116407	0.191345	0.070916	0.115316	0.137691	0.120312	0.125331	0.0391836	31.264	7.01		3.5	0.99	PC O-36:1/P-36:0/35:1
PC O-36:2	1.83421	1.70915	1.80374	1.83445	1.67869	1.76047	1.77012	0.0656445	3.70848	19.1	19.58			1.60731	1.46316	1.49805	1.49152	1.45163	1.72433	1.53933	0.10614	6.89518	6.94		7.4	1.7	PC O-36:2/P-36:1/35:2
PC O-36:3	3.47183	3.38478	3.48215	3.5489	3.41445	3.57914	3.48021	0.0748465	2.15063	18.45	18.9	19.26		4.00281	3.87119	3.67161	3.43169	3.65923	4.2047	3.80687	0.276281	7.25742	6.94		3.7	0.82	PC O-36:3/P-36:2/35:3
PC O-36:4	13.517	12.4127	12.627	12.5783	12.3054	12.8649	12.7175	0.436178	3.42973	17.84				17.0927	13.1081	12.1041	12.3567	14.8224	15.5964	14.1801	1.98422	13.993	6.85		12	1.4	PC O-36:4/P-36:3/35:4
PC O-36:5	10.4025	9.58683	9.79741	9.68871	9.04997	9.70126	9.70445	0.433213	4.46407	16.86	17.53			15.3043	12.2121	11.3675	11.4901	13.0233	13.3456	12.7905	1.46506	11.4543	6.65		6.9	1.6	PC O-36:5/P-36:4/35:5
PC O-38:2	0.0976998	0.0672445	0.0564109	0.122759	0.0705492	0.0920638	0.0844546	0.024399	28.8901	20.75				0.0556064	0.0814817		0.0700783	0.0235259	0.0964694	0.0654323	0.0278171	42.5128	6.92		0.98	0.32	PC O-38:2/37:2
PC O-38:3														0.402775	0.371988	0.252941	0.358987	0.323278	0.371005	0.346829	0.0526592	15.183	6.89		1.5	0.51	PC O-38:3/P-38:2/37:3
PC O-38:4	6.54103	6.08598	6.37097	6.14866	5.90576	6.14407	6.19941	0.223998	3.61321	18.81	19.26			6.74058	5.79978	5.25185	5.13293	6.50071	7.15201	6.09631	0.827317	13.5708	6.79		7.4	2	PC O-38:4/P-38:3/37:4
PC O-38:5	14.8841	13.7996	14.2121	14.1703	13.7278	14.0592	14.1422	0.412823	2.91909	17.78	18.49	18.98		15.4904	13.4581	13.145	12.7736	14.0521	15.8754	14.1325	1.27787	9.04211	6.77		11	1.6	PC O-38:5/P-38:4/37:5
PC O-38:6	4.16872	3.82925	4.07983	3.95426	3.75948	3.92742	3.95316	0.152344	3.85372	17.49				7.15943	5.80658	5.84713	5.99689	6.20291	6.73256	6.29092	0.543155	8.63395	6.78		3.6	1	PC O-38:6/P-38:5/37:6
PC O-40:2	0.00908434	0.0208303	0.0130367	0.0178044	0.0189203	0.0038572	0.0139222	0.00653095	46.9104	21.59				0.0275133				0.0165142	0.0102221	0.0180832	0.0087517	48.3969	6.99		0.069	0.021	PC O-40:2/P-40:1
PC O-40:4	1.03577	0.926528	0.871056	0.925948	0.906475	0.886479	0.925376	0.058325	6.30285	20.18	20.5			1.15804	0.780866	0.597309	0.678832	0.910057	1.02997	0.85918	0.213688	24.8711	6.79		0.95	0.38	PC O-40:4/P-40:3/39:4
PC O-40:5	1.70107	1.6782	1.58144	1.66095	1.52649	1.69576	1.64065	0.070778	4.31402	19.07	19.27	19.7		2.21474	1.82269	1.71126	1.73723	2.03321	2.10301	1.93702	0.208751	10.7769	6.77		1.7	0.45	PC O-40:5/P-40:4/39:5
PC O-40:6	1.00621	0.829982	0.767329	0.835454	0.752619	0.749283	0.823479	0.0972162	11.8055	17.91				2.31386	1.9202	1.59887	1.75562	1.89858	2.1036	1.93179	0.252429	13.0671	6.77		1.8	0.74	PC O-40:6/P-40:5/39:6
PC O-40:7	0.270904	0.23028	0.301275	0.295268	0.261058	0.322514	0.280216	0.0328832	11.7349	17.68				3.4001	2.94897	2.65696	2.93884	3.47765	3.34013	3.12711	0.325884	10.4213	6.78		1.1	0.23	PC O-40:7/P-40:6/39:7
PC O-42:5	1.14816	1.01407	1.02302	1.03158	1.00192	1.08537	1.05069	0.0557742	5.30836	19.46				1.31763	0.854737	0.695807	0.883271	1.03689	1.08407	0.978734	0.216269	22.0969	6.66		0.79	0.12	PC O-42:5/P-42:4
PC P-33:1	0.00817329	0.00784198		0.00272134	0.00690254	0.00665428	0.00645869	0.00218268	33.7945	17.45				0.0211356	0.0134393	0.0181666	0.0213522	0.0370669	0.00745822	0.0197698	0.00997776	50.4697	7.08		2.6	0.37	PC P-33:1/32:2
PC P-35:1														0.0129005		0.0194237			0.0278022	0.0200421	0.00747008	37.2719	6.8		240	47	PC P-35:1/34:2
PC P-35:2	0.160679	0.159308	0.125388	0.169528	0.122888	0.115071	0.142144	0.0235479	16.5663	18.19				0.257534	0.240251	0.194874	0.188134	0.263231	0.291935	0.239327	0.0406649	16.9914	6.8		12	1.7	PC P-35:2/34:3
PC P-36:5														2.87574	1.81442	1.88006	1.87411	2.28127	2.39484	2.18674	0.414095	18.9366	6.83		0.3	0.094	PC P-36:5/35:6
PC P-38:6	0.0899004	0.0706976	0.0606065	0.130826	0.10037	0.0619454	0.0857242	0.0271596	31.6825	16.53				5.1565	3.97745	4.01017	4.46502	4.93578	5.04742	4.59873	0.524655	11.4087	6.84		1.2	0.39	PC P-38:6/36:0
PE (15:0_18:1) (d7)							0.8			17.6										0.8			4.53
PE 32:1														0.0560794	0.0438559	0.05924	0.042764	0.0172042	0.0589261	0.0463449	0.016047	34.6252	4.58		0.34	0.12	PE 32:1
PE 34:1	0.239477	0.376875		0.181662	0.255552	0.203406	0.251394	0.0759443	30.2092	16.11				0.699195	0.713804	0.78404	0.660938	0.67828	0.899021	0.739213	0.0890336	12.0444	4.51		1.2	0.17	PE 34:1
PE 34:2	2.52335	2.5151	2.43992	2.1637	2.16356	2.20494	2.3351	0.175824	7.52962	17.28				1.92884	2.01445	2.13411	1.92121	1.9617	2.33478	2.04918	0.160311	7.82316	4.52		2.2	0.26	PE 34:2
PE 36:1														0.457746	0.399403	0.440753	0.283277	0.373838	0.412178	0.394533	0.0620861	15.7366	4.52		1.3	0.26	PE 36:1
PE 36:2	0.0865808	0.0447092	0.0687611	0.0518148		0.0873847	0.0678501	0.0195314	28.7861	16.15				4.99978	4.74343	5.06327	4.08101	4.54459	6.06554	4.91627	0.665595	13.5386	4.44		6.7	0.79	PE 36:2
PE 36:3	2.22554	2.13043	2.12889	2.00267	2.07651	1.9775	2.09026	0.0916351	4.38392	17.29	17.52			1.85383	1.73227	1.89366	1.45765	1.58326	2.31038	1.80517	0.296907	16.4475	4.43		2.4	0.38	PE 36:3
PE 36:4	3.06903	3.43632	3.32634	3.02356	2.96789	3.05171	3.14581	0.188858	6.00349	16.15	17.04			2.71919	2.82402	3.67154	2.70995	2.04237	3.25385	2.87015	0.552314	19.2434	4.35		3.1	0.39	PE 36:4
PE 36:5	0.619443	0.415447	0.127146	0.0868934	0.0835652	0.289425	0.27032	0.215562	79.7434	17.27				0.351734	0.543913	0.325278	0.326975	0.266727	0.341072	0.359283	0.095125	26.4763	4.52		0.26	0.13	PE 36:5
PE 38:2														0.00544116	0.00509645		0.00610612		0.020131	0.00919368	0.00730357	79.4412	4.51		1.9	1.2	PE 38:2
PE 38:3														0.275559	0.260522	0.290066	0.182654	0.157157	0.322508	0.248078	0.0644358	25.974	4.41		0.95	0.2	PE 38:3
PE 38:4														6.03821	6.28514	7.96102	6.33562	4.66743	7.36728	6.44245	1.1412	17.7137	4.31		8.1	1.2	PE 38:4
PE 38:5	0.61192	0.432117	0.402729	0.185771	0.42459	0.245582	0.383785	0.15147	39.4673	16.47				2.66346	3.029	3.34567	2.62726	2.08941	3.38683	2.85694	0.495687	17.3503	4.28		2.7	0.47	PE 38:5
PE 38:6														2.52356	2.59751	3.29337	2.70052	1.89491	3.18843	2.69971	0.506056	18.7448	4.32		3.2	0.59	PE 38:6
PE 40:4														0.0834082	0.125653	0.129272	0.0941192	0.0471161	0.112356	0.0986541	0.0308652	31.2863	4.33		0.26	0.082	PE 40:4
PE 40:5														0.423704	0.436175	0.498122	0.430167	0.313083	0.425139	0.421065	0.0598876	14.2229	4.32		0.73	0.23	PE 40:5
PE 40:6														1.28649	1.4056	1.39562	1.35566	1.17811	1.42107	1.34042	0.0930405	6.94112	4.26		1.8	0.36	PE 40:6
PE 40:7	1.79064	2.50132	1.79715	1.09421	1.57216	2.03431	1.7983	0.468375	26.0454	16.14				0.69827	1.54468	0.975684	0.716116	0.734442	1.12164	0.965139	0.330735	34.2681	4.28		0.77	0.26	PE 40:7
PE O-34:1														0.07224	0.0730645	0.11253	0.0542001	0.0532254	0.0797679	0.0741713	0.0216575	29.1993	4.59		0.46	0.22	PE O-34:1/P-34:0
PE O-34:2	0.493165	0.435376	0.254664	0.428924	0.319138	0.26862	0.366648	0.0990107	27.0043	18.97				0.538846	0.532924	0.68043	0.447193	0.335136	0.681001	0.535922	0.134265	25.0531	4.4		0.78	0.17	PE O-34:2/P-34:1
PE O-34:3	1.93245	1.82938	2.01607	1.66803	1.57547	1.54144	1.76047	0.195141	11.0846	17.93				1.55221	1.54838	1.91851	1.47709	1.10916	1.91704	1.58707	0.303954	19.1519	4.4		1.5	0.41	PE O-34:3/P-34:2
PE O-36:2	0.556816	0.490651	0.398659	0.352148	0.270765	0.431758	0.4168	0.101111	24.2589	20.24				0.369803	0.454704	0.477482	0.414464	0.257685	0.520966	0.415851	0.0932695	22.4286	4.37		0.93	0.22	PE O-36:2/P-36:1/35:2
PE O-36:3	3.38565	3.6689	3.66811	3.04321	2.95519	3.13652	3.3096	0.313028	9.45818	18.98	19.28			2.95487	2.98666	3.61792	2.87952	2.18251	3.61006	3.03859	0.534805	17.6004	4.34		3.2	0.76	PE O-36:3/P-36:2/35:3
PE O-36:4	2.69817	2.60187	2.70697	2.46063	2.23882	2.30108	2.50126	0.200903	8.03207	17.94	18.27			2.326	2.26883	2.9159	2.16909	1.60983	2.78811	2.34629	0.469008	19.9894	4.34		1.6	0.29	PE O-36:4/P-36:3
PE O-36:5	6.51428	6.98973	7.32124	6.00222	5.87613	6.26272	6.49439	0.567025	8.731	17.69	19.02			5.25316	5.99618	6.59594	5.81316	5.54607	6.39186	5.93273	0.506022	8.52933	4.23		4.9	1.9	PE O-36:5/P-36:4
PE O-36:6	0.325606	0.131057	0.191164	0.229773		0.154528	0.206426	0.076413	37.0172	17.94				0.457205	0.661278	0.555626	0.416635	0.306933	0.500626	0.483051	0.121192	25.0889	4.25		0.7	0.49	PE O-36:6/P-36:5
PE O-38:4	0.813655	1.01679	0.596216	0.812966	0.714011	0.642791	0.766072	0.151052	19.7177	19.27	19.57			0.838132	0.882677	1.16217	0.847123	0.501589	0.956669	0.864727	0.214539	24.81	4.34
PE O-38:5	11.4506	11.7335	12.1832	10.5031	9.91386	10.7751	11.0932	0.844535	7.61306	18.63	19.04	20.23		9.21867	9.74422	11.605	10.0471	9.33395	10.4281	10.0628	0.878326	8.72841	4.19		5.8	1.9	PE O-38:5/P-38:4
PE O-38:6	9.74488	10.0149	10.2423	9.35538	7.92895	9.30613	9.43208	0.821593	8.71062	17.72	17.93	18.22	19.28	7.3676	7.87879	9.27333	7.92019	7.3111	8.26233	8.00222	0.719129	8.98662	4.19		4.9	1.2	PE O-38:6/P-38:5
PE O-38:7	0.163482	0.156994	0.0734625	0.205525	0.152538	0.0927601	0.140794	0.0488795	34.7172	16.75				2.81619	3.19216	3.80357	3.02398	2.88392	3.28102	3.16681	0.358472	11.3197	4.19		3.5	0.98	PE O-38:7/P-38:6
PE O-40:5	0.628791	0.390396	0.303129	0.516425	0.443058	0.373386	0.442531	0.115832	26.1749	19.32	20.24			0.731388	0.788708	0.858275	0.661214	0.545303	0.724992	0.718314	0.10766	14.9878	4.19		0.73	0.13	PE O-40:5/P-40:4/39:5
PE O-40:6	1.1391	1.01057	0.963681	1.28346	1.04531	1.03314	1.07921	0.115441	10.6968	18.69	19.09			1.22625	1.39944	1.58052	1.39084	1.24249	1.41774	1.37621	0.13007	9.45126	4.19		1.3	0.31	PE O-40:6/P-40:5/39:6
PE O-40:7														2.70926	2.67053	3.06061	2.7503	2.39478	2.5775	2.69383	0.219754	8.15767	4.14		2.5	0.72	PE O-40:7/P-40:6/39:7
PE 35:2	0.461519	0.459701	0.486769	0.713664	0.440767	0.775024	0.556241	0.147716	26.5562	16.2				0.0150733	0.0367549		0.0142504	0.0179968	0.01755	0.0203251	0.00932129	45.861	4.49		0.93	0.22	PE O-36:2/P-36:1/35:2
PE 35:3	0.0180811	0.0468808	0.0759106	0.0345016	0.0363085	0.0192534	0.0384893	0.0213445	55.4557	14.63															3.2	0.76	PE O-36:3/P-36:2/35:3
PE 37:4	0.36698	0.299112	0.247973	0.290822	0.30643	0.409238	0.320093	0.0580176	18.1252	14.86				0.0488657	0.0396241	0.062288	0.0449564	0.0159906	0.0415204	0.0422075	0.015163	35.9249	4.3		0.94	0.18	PE O-38:4/P-38:3/37:4
PE 39:6	0.0489489	0.110392		0.175432	0.121568	0.108195	0.112907	0.0450097	39.8644	14.41	14.62														1.3	0.31	PE O-40:6/P-40:5/39:6
PE 39:7	0.0844471		0.0547477	0.0880647	0.0213716	0.0250556	0.0547373	0.031574	57.6827	15.31															2.5	0.72	PE O-40:7/P-40:6/39:7
SM (d18:1_18:1) (d9)							4.19			16.66										4.19			8.08
SM d32:0	0.152584	0.118401	0.0909913	0.148207	0.128655	0.157063	0.13265	0.025258	19.0411	15.53				0.266812	0.234396	0.236499	0.184785	0.221872	0.236804	0.230195	0.0267328	11.6131	8.08		0.47	0.22	SM d32:0
SM d32:1	7.50091	6.83517	7.30688	6.76814	6.90718	7.01529	7.0556	0.288556	4.08974	14.92				7.76175	8.45345	10.0574	8.87999	9.05855	8.42951	8.77344	0.7727	8.80726	8.32		8.4	1.4	SM d32:1
SM d32:2	0.444251	0.417161	0.471655	0.470181	0.416292	0.45516	0.445783	0.0246734	5.53483	13.29				0.646963	0.717235	0.720713	0.663549	0.770333	0.71076	0.704925	0.0442371	6.27543	8.35		0.66	0.24	SM d32:2
SM d33:1	4.20187	3.89102	4.16726	3.93519	3.94648	4.1816	4.0539	0.143676	3.54415	15.77				4.44056	4.66648	5.3604	4.76973	4.53877	4.34105	4.68617	0.364175	7.77127	8.28		4.7	0.64	SM d33:1
SM d34:0	5.92494	5.16329	5.62343	5.48972	5.35659	5.24951	5.46791	0.277998	5.08417	17.16				3.65947	4.20819	4.79312	5.14905	4.35524	4.12836	4.38224	0.524345	11.9652	8.02		5.8	1.3	SM d34:0
SM d34:1	138.358	122.717	130.65	131.536	124.562	128.277	129.35	5.58003	4.3139	16.55				112.21	114.086	127.434	116.052	115.649	109.69	115.854	6.14135	5.30096	8.23		100	15	SM d34:1
SM d34:2	15.0294	13.4715	14.9555	14.0445	13.6511	14.1625	14.2191	0.650249	4.57307	15.12				15.7843	16.2925	18.7096	16.6181	15.8638	15.3343	16.4338	1.19906	7.29632	8.23		16	2.2	SM d34:2
SM d35:1	2.78098	2.41624	2.60086	2.39764	2.50304	2.48771	2.53108	0.142114	5.61478	17.04	17.41			2.44073	2.58142	2.55652	2.56154	2.42437	2.43054	2.49919	0.0743821	2.97625	8.19		2.5	0.58	SM d35:1
SM d35:2	0.278539	0.217594	0.184463	0.279868	0.254299	0.215424	0.238365	0.0386095	16.1977	16.01				0.387935	0.349897	0.411684	0.425519	0.391237	0.398638	0.394152	0.0257565	6.53466	8.19		0.52	0.21	SM d35:2
SM d36:0	1.22699	1.09995	1.17724	1.22244	1.10817	1.19871	1.17225	0.055811	4.76101	18.69				0.874628	1.18648	1.08831	1.21575	1.12914	0.998474	1.08213	0.127316	11.7653	7.93		2	0.49	SM d36:0
SM d36:1	24.6287	21.7858	22.9808	22.3794	22.4257	23.0662	22.8778	0.975406	4.26356	18.19				20.0033	19.7053	19.3745	17.5926	17.4369	18.7778	18.8151	1.08742	5.77949	8.15		20	3.7	SM d36:1
SM d36:2	13.2866	11.6817	12.1919	12.159	11.7706	12.3777	12.2446	0.57533	4.69865	16.83				11.7883	11.4497	11.0344	10.0345	9.69715	10.6689	10.7788	0.808776	7.50339	8.15		9.6	1.5	SM d36:2
SM d36:3	2.18101	1.75803	1.8914	1.89861	1.64972	1.81014	1.86482	0.180273	9.66705	15.67	17.16			1.91311	2.1093	1.96597	2.15359	1.86858	1.8453	1.97597	0.128052	6.48046	8.14		1.3	0.41	SM d36:3
SM d37:1	1.0296	0.899579	0.929372	1.02408	0.849118	1.05855	0.965049	0.0841338	8.71808	18.51	18.94			1.08193	0.978904	0.976266	0.853507	0.838662	1.01848	0.957958	0.0948128	9.89739	8.14		1	0.23	SM d37:1
SM d37:2	0.112006	0.104335	0.044622	0.113162	0.0763243	0.0706762	0.0868541	0.0275188	31.6839	17.56				0.213235	0.199384	0.136776	0.173862	0.2343	0.261708	0.203211	0.0442232	21.7622	8.1		0.21	0.1	SM d37:2
SM d38:0	0.247494	0.211771	0.2247	0.249342	0.273612	0.223378	0.238383	0.0226485	9.50089	20.13				0.252207	0.272105	0.285147	0.218049	0.248561	0.274828	0.258483	0.0242342	9.37557	7.88		0.92	0.51	SM d38:0
SM d38:1	13.8645	11.9047	13.1192	12.7674	12.2897	12.8707	12.8027	0.678683	5.3011	19.58				10.6147	10.3478	10.1397	10.8093	10.1164	10.4612	10.4148	0.270893	2.60103	8.09		11	3.1	SM d38:1
SM d38:2	6.37541	5.60083	6.04104	5.94099	5.77476	5.97369	5.95112	0.261737	4.39811	18.09	18.32			4.62053	4.74244	4.53487	4.99974	4.74479	4.68338	4.72096	0.158034	3.34749	8.07		5.2	1.3	SM d38:2
SM d38:3	0.425509	0.318625	0.276461	0.345014	0.397638	0.323772	0.347837	0.0548599	15.7718	17.11	18.72			0.532977	0.573671	0.611708	0.693964	0.650358	0.515276	0.596326	0.0689706	11.5659	8.04		0.61	0.24	SM d38:3
SM d39:1	4.11687	3.72463	4.053	3.77494	3.73435	3.90111	3.88415	0.168979	4.35047	20.21				3.01447	2.99586	3.23686	3.27566	3.15869	3.13831	3.13664	0.11367	3.62394	8.04		3.6	1	SM d39:1
SM d39:2	0.488244	0.456846	0.345442	0.410344	0.449708	0.469334	0.436653	0.0516129	11.8201	18.61	19.02			0.518557	0.438198	0.476416	0.602027	0.532333	0.608903	0.529406	0.0675967	12.7684	8.03		0.61	0.16	SM d39:2
SM d40:0	0.30148	0.214255	0.213565	0.292692	0.310379	0.328528	0.276816	0.0501507	18.117	21.28	22.05			0.234965	0.268238	0.238877	0.221452	0.346727	0.261782	0.262007	0.045005	17.177	7.88		1.5	0.65	SM d40:0
SM d40:1	32.2821	29.0653	31.4094	30.1079	29.3008	30.8628	30.5047	1.24776	4.09037	20.79				21.3914	21.653	22.9741	23.518	21.9856	21.8837	22.2343	0.828044	3.72418	8.04		20	5.1	SM d40:1
SM d40:2	17.1849	15.3945	17.3178	16.8998	16.1538	17.2453	16.6994	0.768994	4.60493	19.67				14.509	15.7737	17.1764	18.1986	16.829	15.7271	16.369	1.299	7.93574	8.02		12	2.8	SM d40:2
SM d40:3	2.8327	2.27885	2.29081	2.49934	2.3584	2.64995	2.48501	0.221154	8.89952	18.25				1.74312	1.93988	2.0398	2.28009	2.11475	1.91729	2.00582	0.184088	9.17768	8.03		2.2	0.79	SM d40:3
SM d41:1	12.9666	11.4659	12.3111	11.5445	11.5497	12.1264	11.994	0.59034	4.92195	21.39				7.74762	8.0821	8.66605	8.82034	8.05773	8.10136	8.24586	0.40937	4.96455	8.03		7.7	2.1	SM d41:1
SM d41:2	8.57068	7.39144	8.28935	7.9638	7.87356	8.11389	8.03379	0.400792	4.98883	19.98	20.28			5.72475	6.30193	6.43544	7.16682	6.56894	6.07365	6.37859	0.487267	7.6391	7.98		5.8	1.4	SM d41:2
SM d41:3	0.821297	0.584901	0.642292	0.684128	0.640666	0.648985	0.670378	0.0805	12.0081	18.96				0.568169	0.621681	0.560092	0.777476	0.691731	0.613217	0.638728	0.0826609	12.9415	7.98		0.77	0.3	SM d41:3
SM d42:1	21.8497	19.3858	21.3217	20.2587	19.8691	21.2623	20.6579	0.96187	4.65619	21.9				11.3781	12.1048	13.5779	13.746	12.2611	11.7023	12.4617	0.981221	7.8739	8.07		20	5.4	SM d42:1
SM d42:2	54.223	48.8265	53.067	51.2873	50.5551	51.6605	51.6033	1.89302	3.66841	20.55	20.81			34.7863	38.7314	41.442	42.6131	40.4338	37.0755	39.1804	2.91236	7.43322	7.97		44	11	SM d42:2
SM d42:3	27.0187	23.7679	26.2236	25.3117	24.6203	25.4342	25.3961	1.14708	4.51676	19.48				18.1489	20.8167	22.2826	22.8695	21.6227	19.488	20.8714	1.78197	8.53786	7.96		17	4.7	SM d42:3
SM d42:4	9.22014	5.3721	8.22518	7.45433	5.56891	7.79304	7.27228	1.5178	20.8711	18.3	20.83			7.02689	7.51039	7.6495	8.46269	7.86137	6.94075	7.57526	0.562572	7.42644	7.97		4.2	1.8	SM d42:4
SM d43:1	0.520577	0.4401	0.347663	0.588415	0.458052	0.493794	0.474767	0.0812565	17.115	22.38				0.270941	0.223333	0.171787	0.291257	0.220611	0.338556	0.252747	0.0593797	23.4937	8.07		0.62	0.28	SM d43:1
SM d43:2	1.52196	1.2902	1.45964	1.45776	1.40002	1.42301	1.42543	0.0780676	5.47677	20.8				1.01044	1.14043	1.09598	1.22878	1.18145	1.09638	1.12558	0.0761302	6.76367	7.95		1	0.29	SM d43:2
SM d44:2	0.094201	0.137344	0.0999616	0.0859073	0.0577093	0.0809498	0.0926788	0.026293	28.3701	21.8				0.111617	0.138347	0.0965449	0.0714305	0.0730364	0.103393	0.0990614	0.0251668	25.4052	7.91		0.4	0.13	SM d44:2
SM d44:3	0.115964	0.100287	0.101524	0.192901	0.138628	0.162476	0.135297	0.0368998	27.2732	20.7				0.0948424	0.0690205	0.0804231	0.123344	0.188867	0.0994057	0.109317	0.0431076	39.4336	7.91		0.27	0.19	SM d44:3
LPC (18:1) (d7)							4.82			6.19	6.63									4.82			8.87	9.06
LPC 14:0	0.86649	0.816814	0.830934	0.856702	0.783431	0.763001	0.819562	0.0405537	4.94822	3.77	4.21			1.05905	1.17095	0.851632	1.02493	0.960798	1.06234	1.02162	0.107669	10.5391	8.59	8.78	1	0.2	LPC 14:0
LPC 15:0	0.484738	0.424126	0.454536	0.468208	0.428373	0.40972	0.44495	0.0288634	6.48689	4.85	5.24			0.600717	0.524196	0.497086	0.524911	0.537581	0.560785	0.540879	0.0358853	6.63463	8.78	8.98	0.52	0.11	LPC 15:0
LPC 16:0	95.9225	87.2892	92.4817	92.5681	88.1669	91.1819	91.2684	3.17121	3.4746	5.88	6.36			106.838	94.2299	81.9048	77.2018	81.3523	84.913	87.74	10.9613	12.4929	8.69	8.89	73	11	LPC 16:0
LPC 16:1	2.74029	2.45018	2.61622	2.57914	2.4805	2.52375	2.56501	0.105428	4.11023	4.27	4.65			3.46002	2.92845	2.61565	2.83549	2.82207	2.95007	2.93529	0.283038	9.64257	8.75	8.96	2.4	0.35	LPC 16:1
LPC 17:0	1.40019	1.2534	1.28801	1.29308	1.19522	1.31159	1.29025	0.0677403	5.25018	7.21	7.53			1.42475	1.26055	1.2961	1.24156	1.19519	1.23862	1.27613	0.0798541	6.25753	8.61	8.82	1.4	0.24	LPC 17:0
LPC 17:1	0.143242	0.121707	0.133646	0.133069	0.123953	0.140079	0.132616	0.00853162	6.43332	5.7				0.230421	0.203143	0.168511	0.168649	0.160869	0.189842	0.186906	0.0265156	14.1866	8.66	8.86	0.25	0.071	LPC 17:1
LPC 18:0	37.6215	33.6586	34.6628	34.8037	33.0975	34.3088	34.6922	1.5718	4.5307	8.22	8.67			33.0747	27.4171	28.2057	31.9631	26.6052	28.7361	29.3337	2.59447	8.84467	8.53	8.74	27	3.3	LPC 18:0
LPC 18:1	22.2522	20.1532	21.6958	21.5078	20.682	20.7864	21.1796	0.772059	3.6453	6.25	6.68			21.9574	19.7487	21.3412	20.7628	19.6683	20.4495	20.6546	0.89621	4.33903	8.57	8.78	18	2.3	LPC 18:1
LPC 18:2	27.4706	24.9925	25.9577	26.4795	25.1422	25.6401	25.9471	0.92283	3.55658	4.85	5.21			31.7873	30.0962	27.0792	24.4566	25.4716	26.6068	27.583	2.80826	10.1811	8.65	8.86	22	2.9	LPC 18:2
LPC 18:3	0.391882	0.326273	0.322116	0.366112	0.330137	0.368409	0.350821	0.0285782	8.14607	4.25				18.1112	16.0328	12.745	13.3114	13.6913	14.06	14.6586	2.0288	13.8403	8.68	8.89	0.44	0.13	LPC 18:3
LPC 20:0	0.0660164	0.0514553	0.044677	0.0734528	0.0522273	0.048162	0.0559985	0.0112202	20.0366	10.92				0.104689	0.0916322	0.0875741	0.0773139	0.0661074	0.0923667	0.086614	0.0133636	15.429	8.6		0.1	0.034	LPC 20:0
LPC 20:1	0.198628	0.159156	0.156686	0.152884	0.158766	0.161065	0.164531	0.0169348	10.2928	8.82				0.194271	0.175573	0.189515	0.208721	0.157241	0.176921	0.183707	0.0177971	9.68777	8.42	8.65	0.19	0.024	LPC 20:1
LPC 20:2	0.223191	0.202602	0.199007	0.239746	0.19709	0.191293	0.208822	0.0186691	8.94022	7.12				0.238983	0.187493	0.209591	0.235168	0.187331	0.232287	0.215142	0.0237997	11.0623	8.51	8.74	0.23	0.044	LPC 20:2
LPC 20:3	1.89614	1.66273	1.76421	1.89439	1.72499	1.69063	1.77218	0.101216	5.71137	5.53	5.9			6.64712	5.39273	5.45209	6.6182	5.45804	5.67181	5.87333	0.595833	10.1447	8.54	8.75	1.8	0.26	LPC 20:3
LPC 20:4	5.81791	5.30775	5.47428	5.61174	5.25655	5.38963	5.47631	0.209406	3.82385	4.74	5.05			9.76947	8.27137	8.64733	9.46537	8.04913	8.7742	8.82948	0.670015	7.58839	8.5	8.74	6	0.6	LPC 20:4
LPC 20:5	0.239792	0.243186	0.215579	0.27922	0.220183	0.231685	0.238274	0.022754	9.54951	3.99				5.73242	5.34393	4.43269	4.41012	4.60899	4.69907	4.8712	0.541929	11.1251	8.66	8.86	0.33	0.092	LPC 20:5
LPC 22:4	0.12389	0.0991095	0.0671134	0.0869075	0.0864745	0.1236	0.0978492	0.0225239	23.019	6.25	6.62			0.153884	0.131755	0.0985184	0.14049	0.0897897	0.133639	0.124679	0.0250397	20.0833	8.42	8.65	0.12	0.041	LPC 22:4
LPC 22:5	0.312787	0.263892	0.297085	0.289204	0.29562	0.310163	0.294792	0.0176187	5.97666	5.48	5.94			0.456473	0.350277	0.385542	0.394247	0.324908	0.419935	0.388564	0.0472339	12.156	8.69		0.43	0.13	LPC 22:5
LPC 22:6	0.7964	0.719756	0.768126	0.723269	0.717907	0.665136	0.731766	0.0454921	6.21676	4.51	4.86			1.16347	1.08699	1.06996	1.12286	0.927568	1.16005	1.08848	0.0873666	8.02645	8.46	8.67	0.77	0.14	LPC 22:6
LPC 24:0	0.00725784	0.00415497		0.0063718	0.0136842	0.0115735	0.00860847	0.00391201	45.4437	14.92				0.0314407	0.0154443	0.0164696	0.0337454	0.0204702	0.0305407	0.0246851	0.00815679	33.0433	8.38		0.046	0.015	LPC 24:0
LPC O-16:0	0.637404	0.551442	0.606195	0.652671	0.621425	0.618368	0.614584	0.034899	5.67847	7.39				0.701505	0.603068	0.954708	0.612493	0.584878	0.557799	0.669075	0.1481	22.135	9.26		0.55	0.16	LPC O-16:0
LPC O-18:0	0.0495062	0.0474737	0.0352787	0.0370405	0.0174535	0.0185832	0.0342226	0.0137407	40.1508	9.46				0.0692187	0.0779623	0.0375527	0.0948925	0.0923921	0.0964904	0.0780848	0.0225719	28.9068	8.4	9.15	0.16	0.058	LPC O-18:0
LPC P-16:0	0.70096	0.633217	0.60985	0.674579	0.634089	0.68091	0.655601	0.0349716	5.33429	7.14				0.854388	0.734498	1.16277	0.745977	0.712343	0.679363	0.81489	0.180376	22.135	8.55		0.46	0.13	LPC P-16:0
LPE (18:1) (d7)							1.09			6.32	6.7									1.09			6.03	6.22
LPE 16:0	1.17219	1.01624	1.10715	1.0664	0.902128	0.984494	1.04143	0.095207	9.14191	6.46				1.01055	0.920429	1.00778	1.11811	0.856319	0.995467	0.984774	0.0994862	10.1024	6.12	6.32	0.91	0.27	LPE 16:0
LPE 18:0	1.65895	1.40461	1.26811	1.43876	1.34247	1.50806	1.43682	0.136251	9.4828	8.34	8.79			1.35276	1.25757	1.39598	1.31429	1.19845	1.27617	1.2992	0.0778472	5.99192	6	6.19	1.6	0.55	LPE 18:0
LPE 18:1	1.49565	1.32002	1.2644	1.2472	1.20588	1.33671	1.31164	0.102105	7.78452	6.41	6.76			1.46166	1.26408	1.38676	1.3533	1.22779	1.31768	1.33521	0.0942226	7.05675	6.01	6.21	1.4	0.47	LPE 18:1
LPE 18:2	3.07938	2.71216	2.70535	2.73376	2.62059	2.75055	2.76696	0.1595	5.76445	4.92	5.27			3.10091	2.29827	2.8703	2.99062	2.31627	2.562	2.68973	0.381335	14.1775	6.08	6.28	1.9	0.56	LPE 18:2
LPE 20:3	0.0653966	0.0206568	0.0117138	0.0942234	0.0567973	0.0456827	0.0490784	0.0302634	61.6634	5.93				0.46035	0.497425	0.534847	0.456533	0.483357	0.505298	0.489635	0.0318141	6.49751	6.01	6.2	0.52	0.38	LPE 20:3
LPE 20:4	1.84381	1.70278	1.71745	1.68835	1.56746	1.6349	1.69246	0.0922953	5.45333	4.82	5.11			2.35411	2.25121	2.10968	1.95571	1.87093	2.05805	2.09995	0.200297	9.53817	5.93	6.15	1.1	0.41	LPE 20:4
LPE 22:6	0.650239	0.586024	0.589498	0.700943	0.594747	0.604336	0.620964	0.0456693	7.35458	4.65	4.87			0.657799	0.77507	0.580877	0.767349	0.651551	0.642372	0.67917	0.0830398	12.2267	5.9	6.11	0.52	0.18	LPE 22:6
								total	171												total	185
								> 20%	36												> 20%	42
								% of total	21.0526												% of total	22.7027

## Sheet: Table S2
Table S2. Differences (%) to uncorrected values after application of factors for all-ion abundance of deuterated standards, type I, type II isotopic correction and combination of all corrections for RPLC and HILIC MS quantification workflows. Negative values obtained after corrections are marked in red.
	RPLC MS			HILIC MS
	difference to uncorrected values (%)			difference to uncorrected values (%)
Lipid	Correction for all-ion abundance of deuterated standards	Type I isotopic correction	All corrections applied	Correction for all-ion abundance of deuterated standards	Type II isotopic correction	All corrections applied
PC 29:0				47.0253	0	8.54851
PC 30:0	47.2207	39.8542	7.73018	46.9291	0	7.42195
PC 30:1	47.2211	39.8542	7.73061	46.9527	0	7.4469
PC 31:0	47.2247	40.8364	6.71183	46.8925	1.42837	7.78712
PC 31:1	47.2193	40.8364	6.70609	46.9792	0	6.45226
PC 32:0	47.2217	41.8142	5.6883	46.9137	13.9083	19.2349
PC 32:1	47.2224	41.8142	5.68902	46.9096	1.8657	7.2221
PC 32:2	47.2197	41.8142	5.68619	46.909	2.12112	7.47657
PC 32:3	47.2342	41.8142	5.70149	46.9293	0	5.379
PC 33:0	47.2138	42.7873	4.66187	46.9151	60.1378	64.0651
PC 33:1	47.2248	42.7873	4.67353	46.9028	9.2314	13.5507
PC 33:2	47.2213	42.7873	4.66985	46.8962	0.709715	5.03519
PC 33:3	47.2283	42.7873	4.67731	46.9617	0	4.39519
PC 34:0	47.2211	43.7558	3.65408	46.8693	200.44	200.454
PC 34:1	47.2219	43.7558	3.65487	46.8985	29.347	32.5804
PC 34:2	47.2219	43.7558	3.65491	46.8984	0.433401	3.74573
PC 34:3	47.2199	43.7558	3.65279	46.901	3.78358	7.09659
PC 34:4	47.2237	43.7558	3.65676	46.9131	1.7234	5.05071
PC 34:5	0	0	0	46.9133	0	3.32829
PC 35:1	47.2208	44.7196	2.64056	46.908	40.383	42.5932
PC 35:2	47.222	44.7196	2.64189	46.9001	5.48904	7.78768
PC 35:3	47.2216	44.7196	2.64146	46.9121	5.66088	7.97208
PC 35:4	47.2263	44.7196	2.64636	46.9288	3.35822	5.68863
PC 35:5	47.2735	44.7196	2.69637	46.897	0	2.29781
PC 35:6	47.2274	44.7196	2.64756
PC 36:0	47.2388	45.6787	1.64914
PC 36:1	47.2214	45.6787	1.63065	46.9345	402.503	398.509
PC 36:2	47.2212	45.6787	1.63045	46.9211	5.3921	6.70374
PC 36:3	47.2216	45.6787	1.63092	46.9313	21.5628	22.8701
PC 36:4	47.2256	45.6787	1.63507	46.9098	6.23048	7.52976
PC 36:5	47.2231	45.6787	1.6325	46.891	0.344015	1.62488
PC 36:6				46.8877	0.735277	2.01268
PC 37:2	47.2196	46.6329	0.620794	46.9383	22.3033	22.6222
PC 37:3	47.236	46.6329	0.63817	46.9334	36.3618	36.6691
PC 37:4	47.2213	46.6329	0.62267	46.9123	16.3593	16.6529
PC 37:5	47.2323	46.6329	0.634269	46.904	1.77358	2.06028
PC 37:6	47.2236	46.6329	0.625039	46.8965	0	0.278787
PC 38:1	47.2188	47.5824	0.385169	47.0932	0	0.518242
PC 38:2	47.2246	47.5824	0.379067	46.9109	308.383	309.368
PC 38:3	47.2214	47.5824	0.382467	46.9254	56.8002	56.1599
PC 38:4	47.2213	47.5824	0.38259	46.9253	11.746	11.0523
PC 38:5	47.2219	47.5824	0.381884	46.9282	8.86897	8.17739
PC 38:6	47.2227	47.5824	0.381088	46.9315	9.60787	8.91999
PC 38:7	47.2253	47.5824	0.378369	46.9112	0	0.710891
PC 39:4				47.0043	20.8647	19.2662
PC 39:5	47.2304	48.5269	1.37535	46.9051	36.7423	35.0781
PC 39:6	47.2962	48.5269	1.30567	46.9464	25.295	23.6441
PC 39:7	47.2546	48.5269	1.34975	46.9259	0	1.6977
PC 40:2				46.9314	0	2.69139
PC 40:3	0	0	0	46.8572	227.743	226.934
PC 40:4				46.9306	30.2854	27.6496
PC 40:5	47.2218	49.4666	2.38398	46.9245	36.4916	33.8763
PC 40:6	47.2214	49.4666	2.38444	46.9191	24.0455	21.3758
PC 40:7	47.2215	49.4666	2.38433	46.9181	6.01407	3.30998
PC 40:8	47.23	49.4666	2.37535	46.9195	0	2.70401
PC 42:6	47.2032	51.3311	4.3941	46.8545	0	4.76295
PC O-30:0	47.2549	39.8542	7.76636	47.0438	28.7248	36.0726
PC O-30:1	47.2501	39.8542	7.76133	46.9589	0	7.45349
PC O-32:0	47.2209	41.8142	5.6875	46.9364	9.48039	14.8479
PC O-32:1	47.2235	41.8142	5.69022	46.9027	1.25694	6.60667
PC O-32:2	47.2294	41.8142	5.69645	46.9437	0	5.39419
PC O-34:0	47.2319	43.7558	3.66551	46.8977	317.314	322.474
PC O-34:1	47.2187	43.7558	3.65145	46.9186	16.971	20.2762
PC O-34:2	47.2219	43.7558	3.65486	46.917	13.1506	16.4648
PC O-34:3	47.2219	43.7558	3.65491	46.943	0.64894	4.00838
PC O-34:4	47.2324	43.7558	3.66595	46.9404	0	3.35692
PC O-35:4				46.7958	0	2.19077
PC O-36:1	47.2299	45.6787	1.63965	46.9048	265.705	264.722
PC O-36:2	47.2204	45.6787	1.62958	46.9107	18.9846	20.2739
PC O-36:3	47.2178	45.6787	1.62685	46.9029	46.3374	47.5596
PC O-36:4	47.2212	45.6787	1.6305	46.9341	10.6793	12.0015
PC O-36:5	47.2212	45.6787	1.63047	46.9208	0	1.31249
PC O-38:2	47.2107	47.5824	0.393754	46.9776	311.497	310.588
PC O-38:3				46.9267	0	0.694458
PC O-38:4	47.2219	47.5824	0.38196	46.9362	360.441	361.989
PC O-38:5	47.2218	47.5824	0.381991	46.9189	57.2578	56.6121
PC O-38:6	47.2217	47.5824	0.382095	46.9197	0	0.701829
PC O-40:2	47.2472	49.4666	2.3571	21.1409	488.779	302.904
PC O-40:4	47.226	49.4666	2.37958	46.9604	31.2836	28.6825
PC O-40:5	47.2169	49.4666	2.38917	46.9291	11.0439	8.3563
PC O-40:6	47.2307	49.4666	2.37462	46.9241	24.3338	21.6702
PC O-40:7	47.2102	49.4666	2.39634	46.9404	0	2.68185
PC O-42:5	47.2209	51.3311	4.37532	46.9607	0	4.6506
PC P-33:1	47.2278	59.806	13.5338	47.0006	0	4.4363
PC P-35:2	47.2276	44.7196	2.64777	46.941	0	2.34437
PC P-36:5				46.9422	0	1.33507
PC P-38:6	47.2353	47.5824	0.367716	46.945	0	0.675059
PE 32:1				35.4407	35.4407	38.8674
PE 34:1	29.0378	40.8364	12.1591	35.6157	8.00194	13.4051
PE 34:2	29.6519	40.8364	11.5337	35.6609	35.6609	40.8364
PE 36:1				35.4375	337.129	352.164
PE 36:2	29.6901	42.7873	13.5268	35.5365	32.5508	39.8437
PE 36:3	29.7458	42.7873	13.4702	35.5058	19.1929	26.665
PE 36:4	29.6279	42.7873	13.5902	35.651	34.4617	41.615
PE 36:5	28.89	42.7873	14.3405	35.6482	35.6482	42.7873
PE 38:2				35.1836	35.1836	44.7196
PE 38:3				35.4013	486.73	444.012
PE 38:4				35.6763	31.4322	40.5511
PE 38:5	29.9532	44.7196	15.278	35.6339	25.1892	34.4466
PE 38:6				35.6774	35.6774	44.7196
PE 40:4				35.6974	3.94782	7.47098
PE 40:5				35.6877	5.90092	5.5288
PE 40:6				35.7033	27.0779	38.1875
PE 40:7	29.3785	46.6329	17.8663	35.6553	35.6553	46.6329
PE O-34:1				35.5349	27.4105	21.9922
PE O-34:2	29.3221	40.8364	11.8697	35.5226	5.66346	11.1686
PE O-34:3	29.6861	40.8364	11.4989	35.6084	35.6084	40.8364
PE O-36:2	29.3679	42.7873	13.8546	35.6787	71.7815	65.2563
PE O-36:3	29.6048	42.7873	13.6136	35.6261	29.9355	37.1733
PE O-36:4	29.6542	42.7873	13.5634	35.6015	7.91517	15.3628
PE O-36:5	29.6509	42.7873	13.5668	35.7286	34.9579	42.0276
PE O-36:6	29.2229	42.7873	14.0022	35.6192	35.6192	42.7873
PE O-38:4	29.2547	44.7196	15.9878	35.6569	420.101	455.852
PE O-38:5	29.6495	44.7196	15.5868	35.7309	26.609	35.7491
PE O-38:6	29.5841	44.7196	15.6533	35.7235	31.193	40.2691
PE O-38:7	29.3856	44.7196	15.8549	35.7215	33.6052	42.6418
PE O-40:5	29.7672	46.6329	17.472	35.6262	16.8884	28.2353
PE O-40:6	29.6939	46.6329	17.5465	35.7512	9.97761	21.2724
PE O-40:7				35.7074	35.7074	46.6329
PE 35:2	29.629	41.8142	12.5747	35.6443	35.3392	41.5128
PE 35:3	29.6828	41.8142	12.5199
PE 37:4	29.7871	43.7558	14.4392	35.6147	35.6147	43.7558
PE 39:6	29.1388	45.6787	17.1092
PE 39:7	30.189	45.6787	16.0427
SM d32:0	37.0941	38.8674	1.83965	43.2931	601.357	641.278
SM d32:1	36.9553	38.8674	1.98334	43.1968	0.637798	5.15649
SM d32:2	36.9693	38.8674	1.96887	43.1976	0	4.51994
SM d33:1	36.9694	39.8542	2.99508	43.216	0	3.51307
SM d34:0	36.9435	40.8364	4.04553	43.1645	1540.45	1697.19
SM d34:1	36.9638	40.8364	4.02455	43.2187	1.25666	3.74864
SM d34:2	36.9512	40.8364	4.03751	43.2207	0	2.49434
SM d35:1	36.9444	41.8142	5.06547	43.2143	1.47231	2.93847
SM d35:2	36.9883	41.8142	5.01999	43.2197	0	1.47197
SM d36:0	36.9782	42.7873	6.04835	43.1426	802.671	797.086
SM d36:1	36.9637	42.7873	6.0634	43.2533	5.63606	6.12417
SM d36:2	36.971	42.7873	6.0558	43.2631	1.80207	2.30083
SM d36:3	36.9579	42.7873	6.06935	43.2012	0	0.433919
SM d37:1	37.0183	43.7558	7.02186	43.2856	2.19379	1.70022
SM d37:2	37.1526	43.7558	6.88296	43.2275	0	0.554526
SM d38:0	36.9285	44.7196	8.1266	43.245	389.09	384.839
SM d38:1	36.955	44.7196	8.09924	43.2244	4.91515	3.34466
SM d38:2	36.9602	44.7196	8.09384	43.2053	1.36442	0.226725
SM d38:3	36.9553	44.7196	8.09891	43.162	0	1.63658
SM d39:1	36.9571	45.6787	9.10583	43.2106	1.91517	0.681148
SM d39:2	37.0548	45.6787	9.00488	43.2107	0	2.59606
SM d40:0	37.0125	46.6329	10.0543	43.1693	256.103	253.824
SM d40:1	36.9632	46.6329	10.1052	43.2094	8.91498	5.31413
SM d40:2	36.9619	46.6329	10.1065	43.1793	1.45178	2.18518
SM d40:3	36.9945	46.6329	10.0728	43.1662	0	3.65041
SM d41:1	36.9598	47.5824	11.1111	43.2041	9.85818	5.24869
SM d41:2	36.9492	47.5824	11.122	43.176	1.23899	3.40645
SM d41:3	36.9372	47.5824	11.1344	43.1492	0	4.67304
SM d42:1	36.9622	48.5269	12.1076	43.1935	46.5277	41.1689
SM d42:2	36.9572	48.5269	12.1128	43.1805	6.74264	1.10166
SM d42:3	36.9537	48.5269	12.1164	43.1738	4.77273	0.87691
SM d42:4	36.9021	48.5269	12.1696	43.1819	0	5.64052
SM d43:1	37.07	49.4666	12.9922	43.2387	85.0686	79.6027
SM d43:2	36.9467	49.4666	13.1193	43.1747	0	6.6468
SM d44:1	36.7234	10.9534	26.0318
SM d44:2	37.1145	50.4013	13.9387	43.2931	16.7065	9.21712
SM d44:3	37.0864	50.4013	13.9676	43.0911	0	7.72995
LPC 14:0	29.1383	23.5744	5.66108	30.6247	0.3003	7.17984
LPC 15:0	29.1427	24.6198	4.6055	30.6373	0.3003	6.13321
LPC 16:0	29.1407	25.6618	3.54514	30.6623	0.179574	5.10085
LPC 16:1	29.1409	25.6618	3.5453	30.6459	9.80818	5.08398
LPC 17:0	29.1394	26.7005	2.48725	30.6352	0.223106	4.01679
LPC 17:1	29.1428	26.7005	2.49073	30.6589	0.3003	4.04106
LPC 18:0	29.1411	27.7357	1.43436	30.6186	2.31504	2.94544
LPC 18:1	29.1409	27.7357	1.43421	30.624	4.88148	2.95092
LPC 18:2	29.1418	27.7357	1.43507	30.653	1.77305	2.98069
LPC 18:3	29.151	27.7357	1.4445	30.6617	0.3003	2.98951
LPC 20:0	29.1688	29.7952	0.640292	30.6522	11.3449	0.876963
LPC 20:1	29.1482	29.7952	0.661356	30.6012	14.6998	0.824774
LPC 20:2	29.1467	29.7952	0.662933	30.6135	26.0095	0.837344
LPC 20:3	29.1458	29.7952	0.663843	30.6148	6.50831	0.838701
LPC 20:4	29.1411	29.7952	0.668616	30.6185	2.20851	0.842514
LPC 20:5	29.1434	29.7952	0.66627	30.6549	0.3003	0.879811
LPC 22:4	29.1599	31.8397	2.74347	30.6224	14.4951	1.24771
LPC 22:5	29.1471	31.8397	2.75651	30.6314	15.3091	1.23845
LPC 22:6	29.1381	31.8397	2.76577	30.618	0.3003	1.2522
LPC 24:0	29.2886	51.2611	22.8294	30.5921	0.3003	3.36346
LPC O-16:0	29.15	25.6618	3.55467	30.6283	0.3003	5.06596
LPC O-18:0	29.0998	27.7357	1.39215	30.5857	0.3003	2.91175
LPC P-16:0	29.147	25.6618	3.55152	30.6283	0.3003	5.06596
LPE 16:0	19.9389	22.5259	2.61642	22.4184	0	0.108891
LPE 18:0	19.8065	24.6198	4.87265	22.4051	2.94488	0.699336
LPE 18:1	19.8626	24.6198	4.81607	22.4189	6.2443	4.01401
LPE 18:2	19.8716	24.6198	4.80702	22.4116	0	2.23905
LPE 20:3	19.3336	26.7005	7.46323	22.4119	16.5517	12.2199
LPE 20:4	19.9244	26.7005	6.86749	22.4142	0	4.35139
LPE 22:6	19.8959	28.7673	9.00015	22.3881	0	6.48358

## Sheet: Table S3
	Lipid	m/z	RP [M+Na] [nmol/ml]			RP [M+H] [nmol/ml]			RP [M+H] + [M+Na] of M-2C-3DB [nmol/ml]	HILIC [M+H] [nmol/ml]			%Decrease in Overestimation
			Average	STDEV	RSD	Average	STDEV	RSD	Average	Average	STDEV	RSD
overestimated in HILIC	PC 34:4	[M+H] = 754.5381				0.79229	0.0275742	3.48031	2.53614	6.54768	0.522691	7.98283	30.2995
isobaric overlapping [M+Na]	PC 32:1	[M+Na] = 754.5357	1.74385	0.0872766	5.00481
overestimated in HILIC	PC 34:5	[M+H] = 752.5224				0.00833058	0.00583379	70.0287	0.185214	1.09368	0.0701521	6.41429	16.2974
isobaric overlapping [M+Na]	PC 32:2	[M+Na] = 752.5201	0.176884	0.0159826	9.03565
overestimated in HILIC	PC 35:5	[M+H] = 766.5381				0.0526701	0.0212587	40.362	0.570672	0.602318	0.0750177	12.4548	94.2424
isobaric overlapping [M+Na]	PC 33:2	[M+Na] = 766.5357	0.518002	0.0418611	8.08126
overestimated in HILIC	PC 36:5	[M+H] = 780.5537				1.89001	0.0688088	3.64065	57.6049	123.195	7.66842	6.22463	45.9297
isobaric overlapping [M+Na]	PC 34:2	[M+Na] = 780.5514	55.7149	2.13124	3.82527
overestimated in HILIC	PC 36:6	[M+H] = 778.5381							1.22959	3.79203	0.343212	9.05088	32.4255
isobaric overlapping [M+Na]	PC 34:3	[M+Na] = 778.5357	1.22959	0.0618389	5.02924
overestimated in HILIC	PC 38:5	[M+H] = 808.5851				45.8203	1.58978	3.46958	77.8349	110.446	12.0368	10.8984	49.5389
isobaric overlapping [M+Na]	PC 36:2	[M+Na] = 808.5827	32.0146	1.00766	3.1475
overestimated in HILIC	PC 38:6	[M+H] = 806.5694				46.2302	2.02933	4.38963	61.5421	83.9736	10.1483	12.0852	40.5685
isobaric overlapping [M+Na]	PC 36:3	[M+Na] = 806.5670	15.312	0.688583	4.49703
overestimated in HILIC	PC 38:7	[M+H] = 804.5538				0.332803	0.0257884	7.74885	25.7554	62.6035	5.07964	8.11398	40.826
isobaric overlapping [M+Na]	PC 36:4	[M+Na] = 804.5514	25.4226	0.942719	3.70819
overestimated in HILIC	PC 39:5	[M+H] = 822.6007				0.130441	0.0170899	13.1016	0.152999	0.572631	0.0601113	10.4974	5.10132
isobaric overlapping [M+Na]	PC 37:2	[M+Na] = 822.5983	0.0225575	0.0111143	49.271
overestimated in HILIC	PC 40:7	[M+H] = 832.5851				3.48956	0.145977	4.18326	17.5978	43.9722	5.30433	12.0629	34.8501
isobaric overlapping [M+Na]	PC 38:4	[M+Na] = 832.5827	14.1082	0.513187	3.6375
overestimated in HILIC	PC 40:8	[M+H] = 830.5694				0.539387	0.0375831	6.96776	6.46954	19.1566	2.30458	12.0302	31.8532
isobaric overlapping [M+Na]	PC 38:5	[M+Na] = 830.5670	5.93016	0.179145	3.02092
overestimated in HILIC	PC O-40:7	[M+H] = 818.6058				0.280216	0.0328832	11.7349	0.90209	3.12711	0.325884	10.4213	21.8439
isobaric overlapping [M+Na]	PC O-38:4	[M+Na] = 818.6034	0.621873	0.0411558	6.61803
overestimated in HILIC	PC P-36:5	[M+H] = 764.5589							0.614792	2.18674	0.414095	18.9366	28.1145
isobaric overlapping [M+Na]	PC O-34:3	[M+Na] = 764.5565	0.614792	0.0367827	5.98294
overestimated in HILIC	PC P-38:6	[M+H] = 790.5745				0.0857242	0.0271596	31.6825	1.39738	4.59873	0.524655	11.4087	29.0639
isobaric overlapping [M+Na]	PC O-36:4	[M+Na] = 790.5721	1.31166	0.0625536	4.76906
